# Supplementary material for: Evolution and Stress Responses of Gossypium hirsutum SWEET Genes
Source: Int J Mol Sci. 2018 Mar 8;19(3):769. doi: 10.3390/ijms19030769 (PMC5877630; doi:10.3390/ijms19030769)
Supplement: Supplementary file 1 [file ijms-19-00769-s001.zip]

Archive with 6 entries (5 files):
- ijms-275578-Suppl/
- ijms-275578-Suppl/ijms-275578-Suppl.doc
- ijms-275578-Suppl/Table S2.xlsx
- ijms-275578-Suppl/Table S3.xlsx
- ijms-275578-Suppl/Table S4.xlsx
- ijms-275578-Suppl/Table S5.xlsx
