# Supplementary material for: Evolution and Stress Responses of Gossypium hirsutum SWEET Genes
Source: Int J Mol Sci. 2018 Mar 8;19(3):769. doi: 10.3390/ijms19030769 (PMC5877630; doi:10.3390/ijms19030769)
Supplement: Supplementary file 1 [file ijms-19-00769-s001.zip › ijms-275578-Suppl/Table S2.xlsx]

## Sheet: Table S2
Table S2. Coding sequences of G. hirsutum SWEET genes.
>GhSWEET1
ATGGCCATAATGATCGACCACCATGCTTGGGCTGTTGCATTTGGTGTCTTAGGTAATATCATCTCAGTCCTGGTTTTCCTGGCTCCACTGTCAACTTTTTATAGGATTTATAAAAAGAAATCAACAGAGAGTTTCCAATCATTGCCATATCAAGTAGCATTGTTCAGCTGCATGTTGTGGTTGTATTATGCATTGATTAAAAAGGGTGCTTTCCTTCTCATCACAATCAACTCCTTTGGATGCATTGTGGAGACTTTATACATCTCTATGTTCTTAGCATATGCACCTAGGAAGAGCAGGATATCGGCCATGAAACTTTTTGCAGCTATGAACATGGGACTATTTTCATTAATTCTCATTGTCACTCACTTTTTGGTGAAAAATTCGATTCGAATCCAA…
>GhSWEET2
ATGGCCATAATGAGCGACCACCATGCTTGGGCTGTTGCATTTGGTGTCTTAGGTAATATCATCTCAATCCTGGTTTTCCTGGCTCCACTGTCAACTTTTTATAGGATTTATAAAAAGAAATCAACAGAGAGTTTCCAATCATTGCCATACCAAGTAGCATTGTTCAGCTGCATGTTGTGGTTGTATTATGCTTTGATTAAAAAGGGTGCTTTCCTTCTCATCACAATCAACTCCTTTGGATGCATTGTGGAGACTTTATACATCTCTATGTTCTTAGCTTATGCACCTAGGAAGAGCAGGATATCAGCCATAAAACTTTTTGCAGCTATGAACCTGGGACTATTTTCATTAATTCTCATTGTCACTCACTTTTTGGTGAAAAATTCGATTCGAATCCAA…
>GhSWEET3
ATGGAGGTTTTGCATTTCGTGTTTGGTGTTTTTGGAAATGCCACTGCTTTGTTCCTCTTCTTGTCTCCGACGATTACATTTAAGAGGATCATTAGAAGTAAGTCCACGGAGCAATTCTCTGGAATTCCCTATGTCATGACCTTGCTCAACTGTCTCCTCTCTGCCTGGTATGGCCTTCCCTTTGTATCTAAAAACAACATCTTGGTATCAACAATCAATGGGACTGGTGCAGCAATTGAGTCCATTTATGTATTGATCTTCATCATCTATGCCCCAAAGAAAGAGAAGGCTAAAATATTTGGGCTTTTCACTTTTGTTCTCACTGTTTTCACGGCTGTGGCACTCATCTCCCTCTTTGCCCTCCATGGAAATGGCAGAAAGCTCTTTTGTGGCCTTGCT…
>GhSWEET4
ATGGTTTCGCACCTTGTCACCACTATCCGAAATGTAGTTGGAATCACAGGGAATGTAATCTCCCTCTTCTTGTTCTTGTCTCCTGTACCAACTTTTATTAGAATTTGGAAGAAAGGATCAGTGGAACAGTTCTCCCCAGCCCCATACCTTGCAACCTTAATCAATTGCATGGTTTGGGTGGTTTATGGGCTGCCTATGGTGCACCCCAACAGCACCCTGGTTGTAACCATCAATGGCACAGGGACTGCCATTGAGATTGTATACCTAACCCTCTTCCTCATCTATTGCCATGACAAGAAAAAGAGAGTGAAAGTGATGCTAATAGTGCTAGTTGAGATGATTTTTATTGCGGGTGTCACCGCTCTGGTTCTTATCATAGCTCACACCACTCAACGTCGA…
>GhSWEET5
ATGGAAATTCTTAGCTTGAGTTTCGTTGTGGGTACTATTGGCAATGTTATATCAGTTCTGGTTTTTCTTTCTCCCATTGGAACGTTTGAAAGAATAATAAAACATAAATCAACTGAAGATTTCCAGAGCCTACCTTACATTTGCACATTGTTGAACTCAAGTTTATGGACATATTATGGGATCACTAAGCCTGGGGGACTCCTTGTTGCCACTGTTAATGGCTTCGGCATCTTTGTTGAAGCTGTTTATGTTGGTTTGTTCCTCACTTATGCACCAAAAAAGATGAAGTTGAAGACGGGGGTTTTGGTAGGGATATTAAATGTGGGTTTTGTAGCATCTGCCATTGTAGTGACACAGTTAGCATTGGAAAGTGAAACCCAAATTGGTGCAATAGGCCTC…
>GhSWEET6
ATGGAGGTTTTGCATTTCGTGTTTGGTGTTTTTGGAAATGCCACTGCTTTGTTCCTCTTCTTGTCTCCGACGATTACATTTAAGAGGATCATTAGAAGTAAGTCCACAGAGCAATTCTCTGGAATTCCCTATGTCATGACCTTGCTTAACTGTCTCCTCTCTGCCTGGTATGGCCTTCCCTTTGTATCTAAAAACAACATCTTGGTATCAACAATCAATGGGACTGGTGCAGCAATTGAGTCCATTTATGTATTGATCTTCATCATCTATGCCCCAAAGAAAGAGAAGGCTAAAATATTTGGGCTTTTCACTTTTGTTCTCACTGTTTTCACGGCCGTGGCACTCATTTCCCTCTTTTCCCTCCATGGAAATGGCAGAAAGCTCTTTTGTGGCCTAGCT…
>GhSWEET7
ATGGCAGATCACCATTCCTTGGCAGTTGCATTTGGTGTCTTAGGTAACATCATCTCAGTCCTTGTATATCTGGCTCCACTACCAACATTCTACAGAATATACAAAAAGAAATCAACGGAAAGTTTCCAATCACTGCCTTACCAGGTGGCATTGTTCAGCTCAATGCTATGGCTTTATTACGCGTTAATGAAAAAGGGTGCCTTCCTTCTCATCACCATCAACTCCTTTGGGTGTGTTGTAGAGACTATATACATAGCTATGTACATAGCTTATGCAACCAAGAACAGCAGGGTGTCTGCTATAAAACTTTTTGTAGCTATGAACGTTGCGCTCTTCTCATTCATCATTATTCTCACACACTTCCTGGTGAAAGGTTCAATTCGTGTCCAGGTTCTGGGT…
>GhSWEET8
ATGGCTCTTCATGTCTCTTGGGCTTTCGTTTTTGGCATTCTGGGAAACGTTGTTTCATTTCTGGTTTCCCTTGCTCCCCTGCCCACATTTTACCAAATATACAAGAAGAGAACATCGGAAGGGTACCAATCAATCCCTTACGTGGTATCACTCTTCAGTGCGATGCTTTGGATTTACTATGCACTCCTTAAGAAGGATGCTATGCTTCTCATCACCATCAACACTTTCTGCGTTTTCATTCAGACTTTTTACATTGTTGTTTACTTTTACTATGGCCCAAAGAAGGAAAAGTTGGTGACACTGAAACTTATCCTCCTCTTCAATGTTTTCGGGTTCGGAGCCATCTTTTTCTCAACTTTCTTCCTTAAAAACCCTTTGATCCGTCTCCAAATTCTTGGA…
>GhSWEET9
ATGGTTTCGCACCTTGTCACCACCATCCGAAATGTAGTTGGAATCACAGGGAATGTAATCTCCCTCTTCTTGTTCTTGTCTCCTGTGCCAACTTTTATTAGAATTTGGAAGAAAGGATCAGTGGAACAGTTCTCCCCAGCCCCATACCTTGCAACCTTAATCAATTGCATGGTTTGGGTGGTTTATGGGCTGCCTATGGTGCACCCCAACAGCACCCTGGTTGTAACCATCAATGGCACAGGGACTGCCATTGAGATTGTATACCTAACCTTCTTCCTCATCTATTGCCATGACAAGAAAAAGAGAGTGAAAGTGATGCTAATAGTGCTAGTTGAGATGATTTTTATTGCGGGTGTCACCGCTCTGGTTCTTATCATAGCTCACACCACTCAACGTCGA…
>GhSWEET10
ATGGCTCTTCATGTCTCTTGGGCTTTCGTTTTTGGCATTCTGGGAAACGTTGTTTCATTTCTGGTTTCCCTTGCTCCCCTGCCCACATTTTACCAAATATACAAGAAGAGAACATCGGAAGGGTACCAATCAATCCCTTACGTGGTATCACTCTTCAGTGCGATGCTTTGGATTTACTATGCACTCCTTAAGAAGGATGCTATGCTTCTCATCACCATCAACACTTTCTGCGTTTTCATTCAGACTTTTTACATTGTTGTTTACTTTTACTATGGCCCAAAGAAGGAAAAGGTACTATATTATATACTATTATATATAGTTATATACCTCTTTAATTTCCCATATTTTGATTGTTTACAAATGGTTGGATTTCAGTTGGTGACACTGAAACTTATCCTC…
>GhSWEET11
ATGGCAGTAATGGCGGATCACCATTCCCTGGCTGTTGTTTTTGGTATATTAGGTAACATCATCTCAGTCCTCGTATTTCTGGCACCAGTGCCAACATTCTGTCGGATTTACAAAAAGAAATCGACTGAGAGTTTCCAGTCACTGCCATACCAGGTTGCATTGTTCAGTTGCATGCTATGGCTGTATTACGCGTTGATTAAAAAGGGTGCTTTCCTTCTGATCACCATCAACTCTTTTGGATGTGTTGTTGAGACTATTTATATATCTATGTTCTGGGCTTATGCTTCAAAGAATAGCAGGATGTCGGCTATGAAACTTTTTATATCAATGAACCTGGGGCTCTTCTCTTTCATTCTCATCCTCACACACTTTCTGCTGAAAAGCTCGATTCGCGTCCAA…
>GhSWEET12
ATGGTTAGTGCTGATACTGCAAGAACTATTTTAGGGATCATTGTATTCCGAATCCTATTTGTGATGTTTTGTTTTGCAGGAAATGTTATCTCATTCTTCCTATTTGCATCACCACTACCGACATTTGTGAAGATATACAAGAAGATGGCAGTGGAGGAATTCAAGCCAGATCCTTACATAGCAACTGCAATGAATTGCATGTTGTGGATATTCTACGGCTTACCAATGGTTCATCCCGATAGCATCCTTGTTGTCACCATTAATAGCATTGGACTTGCAATGGAGCTCATTTATCTCTCCATTTTCTTCCTTTATGCCCCCAATAAAGGCCGAGCCAAGGTTATTGGATGGGTTGCCCTAGAGATTTTATTTTTGGGTGTTGTAGCCGCATGCACGTTG…
>GhSWEET13
ATGGGACTTGCTCGCAATGTCGTTGGCATTATTGGGAATGTCATCTCCTTCGGCCTCTTCCTCTCGCCAGTGCCAACTTTTTTCCGAATTTATAAGAACAAGGCAGTTGAGGAGTTTCAGCCATACCCGTATTTGTGCACAGTTCTGAACTGTATTTTCTGGATGTTTTATGGTCTTCCCATTGTTAAAAAAGACAACATTCTAGTCTTGACCATCAACAGCGTTGGCCTTGTCATTGAGTTGCTCTACTTAACCGTATACGTGGTTTATGCTAATGATCGGAAGAAAAGGCTTCGTGTTGCTCATATCCTCTTGGCTGAAGCAGCATTGACAGTAGCCGTTGTTCTCATTGCAATGCTCTGCTTCGACAAACACAGATCTCTTTTCGTTGGAATTATA…
>GhSWEET14
ATGGCAGTAATGGCGGATCACCATTCCCTGGCTGTTGTTTTTGGTATATTAGGTAACATCATCTCAGTCCTCGTATTTCTGGCACCAGTGCCAACATTCTGTCGGATTTACAAAAAGAAATCGACTGAGAGTTTCCAGTCACTGCCATATCAGGTTGCATTGTTCAGTTGCATGCTATGGCTGTATTACGCGTTGATTAAAAAGGGTGCTTTCCTTCTGATCACCATCAACGCTTTTGGATGTGTTGTTGAGACTATTTACATATCTATGTTCTTGGCTTATGCTTCAAAGAATAGCAGGATGTCGGCTATGAAACTTTTTATATCAATGAACCTGGGGCTCTTCTCTTTCATTCTCATCCTCACACACTTTCTGCTGAAAAGCTCGATTCGCGTCCAA…
>GhSWEET15
ATGGGACTTGCTCGCAATGTCGTTGGCATTATTGGGAATGTCATCTCCTTCGGCCTCTTCCTCTCGCCAGTGCCAACTTTTTTCCGAATTTATAAGAACAAGGCAGTTGAGGAGTTTCAGCCATACCCCTATTTGTGCACAGTTCTGAACTGTATTTTCTGGATGTTTTATGGTCTTCCCATTGTTAAAAAGGACAACATTCTAGTCTTGACCATCAACAGCGTTGGCCTTGTCATTGAGTTGCTCTACTTAACCGTATACGTGGTTTATGCTAATGATCGGAAGAAAAGGCTTCGTGTTGCTCATATCCTTTTGGCTGAAGCAGCTTTGACAGTAGCCATTGTTCTCATTGCAATGCTCTGCTTCGATAAACACAGATCTCTTTTCGTTGGAATTATA…
>GhSWEET16
ATGGTTACTGCTGATACTGCAAGAACTATTGTAGGGATCATTGTATTCCGAATCCTATTTGTGAAGTTTTGTTTTGCAGGAAATGTTATCTCATTCTTCCTGTTTGCATCACCACTACCAACTTTTGTGAAGATATACAAGAAGAAGGCAGTGGAGGAATTCAAGCCAGATCCTTACATAGCAACTGCAATGAATTGCATGTTGTGGATATTCTATGGCTTACCAATGGTTCATCCCGATAGCGTCCTTGTTGTCACCATTAATAGCATTGGACTTGCAATGGAGCTCATTTATCTCTCCATTTTCTTCCTTTATGCCCCCAATAAAGGCCGAGCCAAGGTTATTGGATGGGTTGCCCTAGAGATTTTATTTTTGGGTGTTGTAGCCGCATGCACGTTG…
>GhSWEET17
ATGTCTTCAACAGTGGTATCTTCAGTTTATGTAGTTTGCAGTGATGCAGCTGGGATTGCAGGTAACATCTTTGCTTTTGTGCTGTTCTTGTCATCTATACCAACATTTAGGAGAATTATCAGAAATGAATCGACAGAAATGTTCTCAGGCATGCCTTACATATATGCTCTCTTGAACTGCTTGATATGTCTCTGGTATGGCATGCCCCTTGTATCTCCTGGTATTATCCTGGTGGCAACGGTCAATTCCATTGGAGCAATTTTCCAATTGATATATATAAGCGTTTTTGTTGTATATGCTGAAAAGCCAATGAAGTTGAAGATGATGGGGCTCTTGATATCGGTTTTTGCAACATTTGCTTCCATAGTTTTCGTGAGTATGCGATTCTTGGACTTTCCG…
>GhSWEET18
ATGGCTTACCACCATCCATGGATATTCATCTCTGGCATTCTAGGTAACATTCTCTCTTTCATGGTGTACCTTGCTCCTTTGCCAACATTTGTTCGGGTTTATAAAAAGAAATCAACAGAAGGGTTCGAATCACTACCTTACGTGGTTGCCCTAGTGAGTGCGGTGCTATGGATCTATTACGCCACTTTAAAACCCAATGCTTTCCTTTTAATGACCATAAACTCCATTGGTTGTGTTGTGGAAACCATTTACATCATCGTCTTCATCGTTTATGCTCCCAAGAAAGCTAGGATATTGACATTGAGGTTGCTTCTGGTATTCAATATGGGAGCTCTTGTTTTGGTTCTTATTACACATTTCTTTTTAAAAGGGAGAAGTCGAATCCATGTTATTGGATGG…
>GhSWEET19
ATGGCTCTTCACCTTTCTTGGGTTTTCGTTTTTGGCATCCTCGGCAACGTTGTTTCATTTATGGTCTCCCTTTCTCCCTTGCCAACATTTTATCAAATCTACAAGAAGAAAACATCAGAAGGGTTCCAATCATTACCCTATGTGGTATCACTGTTCAGTGCGATGCTTTGGATTTACTATGCACTTCTTAAGAAGGATGCTATGCTACTAATTACCATCAACACTTTCTGCTGTTTCATTCAATCTTTTTACATTGTCACTTACATTTACTATGGTAGAAAGAAGGAAAAGCTCGAAACTGTGAAGCTTATGCTCCTATTCAATATTTTCGGGTTCGGACTTGTCTTTTTCTCCACTTACTTCCTTCATAATCCCATGACCCGTCTCCACATTCTCGGA…
>GhSWEET20
ATGGCTCTTCACCTTTCTTGGGTTTCCGTTTTTGGCGATCTCGGCGTCATTATTTCATTTATGGTCGCCTTTTCTCCCTTGCCAGCATTTTATCAAATCTATAAGAAGAAAACATCAGAAGGATTCCAATCATTACCCTATGTGACATCGCTGTTCAGTGCCATGCTTTGGATTTACTATGCACTTCTTAAGAAGAATGAAATGCATCTAATTATCATCAACATTTTCTGCTGTTTCATTCAAAGCTTTTACATTGTCACTTACTTTTACTACGGTCGAAAGAAGGAAAAGCTCGAGGCTGTGAAGCTTATGCTCCTAATCAATGTTTTCGGGTCCGGACTTATCTTTTTCTCCACTTACTTCCTTCATAACCCAAAGACCCGTCTCTGTATTCTCGGA…
>GhSWEET21
ATGTTGAGTACAAATGCGATTAGAACCATCGTTGGGATCATCGGAAATATCATCTCCTTATTCCTGTTTCTCTCGCCCGTCCCCACATTTATTAAAATATTTAAATTGAAATCCGTGGAAGAGTTCAAGCCGGATCCATATGTAGCAACAATCTTGAACTGTGCCATGTGGGTGTTCTATGGTCTCCCCATTGTCCATCCCGACAGTCTTTTGATCATTACCATCAATGGTGTTGGCCTGGTGATTGAGGGCGTCTTCGTAACCATCTTCTTTATCTTCTCTAACAACAAGAAGCGAAAGAGGATTTGCTTTTATCTTTTGATCGAAATCATCTTCATGGCAGCTGTAGTTTTGATTACTTTACTTGTGTTCCAAACAACCCAAAAAAGGTCCATGTTT…
>GhSWEET22
ATGGCTTATCACCATCCATGGATATTCATCTCTGGCATTCTAGGTAACATTCTCTCTTTCATGGTGTACCTTGCTCCTTTGCCAACATTTGTTCGGGTTTATAAAAAGAAATCAACAGAAGGGTTCGAATCATTACCTTACGTGGTTGCCCTAGTGAGTGCGATGCTATGGATCTATTACGCCACTTTAAAACCCAATGCTTTCCTTTTAATGACCATAAACTCCATTGGTTGTGTTGTGGAAACCATTTACATCATCGTCTTCATCGTTTATGCTCCCAAGAAAGCTCGGATATTGACATTGAAGTTGCTTCTGGTATTCAATATGGGAGCTCTTGTTTTGGTTCTTATTACACATTTCTTTTCAAAAGGGAGAAGTCGAATCCATGTTATTGGATGG…
>GhSWEET23
ATGGCTCTTCACCTTTCTTGGGTTTTCGTTTTCGGCATCCTCGGCAACGTTGTTTCATTCATGGTCTCCCTTTCTCCCTTGCCAACATTTTATCAAATCTACAAGAAGAAAACATCAGAAGGGTTCCAATCATTACCCTATGTGGTATCATTGTTCAGTGCGATGCTTTGGATTTACTATGCACTTCTTAAGAAGGATGCTATGCTACTAATTACCATCAACACTTTCTGCTGTTTCATTCAATCTTTTTACATTGTCACTTACTTTTACTATGGTAGAAAGAAGGAAAAGCTCGAAACTGTGAAGCTTATGCTCCTATTCAATGTTTTCGGGTTCGGACTTGTCTTTTTCTCCACTTACTTCCTTCATAACCCAATGACCCGTCTCCATATTCTAGGA…
>GhSWEET24
ATGTTGAGTACAAATGCGATTAGAACCATCGTTGGGATCATCGGAAATATCATCTCCTTATTCCTGTTTCTCTCGCCCGTCCCCACATTTATTAAAATATTTAAATTGAAATCCGTGGAAGAGTTCAAGCCGGATCCATATGTAGCAACAATCTTGAACTGTGCCATGTGGGTGTTCTATGGTCTCCCCATAGTCCATCCCGACAGTCTTTTGATCATTACCATTAATGGTGTTGGCCTGGTGATTGAGGGTGTCTTCGTAACCATCTTCTTTATCTTCTCTAACAACAAGAAACGAAAGAGGATTTGCTTTTATCTTTTGATCGAAATCATCTTCATGGTAGCCGTAGTTTTGATTACTTTACTTGTGTTTCAAACAACCCAAAAAAGGTCCATGTTT…
>GhSWEET25
ATGGCTGCAAACATCCATGATCAAAGTTTCTCTATTGTTTTTGGTCTTCTTGGGAATATTTTGTCTTTCTTTGTTTATCTTGCCCCACTGCCAACTTTTTACAGGATTTTCAAGAAGAAATCAACAGAAGGTTTTCAATCGATACCATATTCAGTAGCACTTTTCAGTGCCATGTTGCTTCTTTACTACGCTTTCCTCAAGCAACACGATGCAGTCATGCTCATCACCATTAACTCCATTGGCTCCTGCATCGAATCCATTTATCTCATTTTTTACCAGATTTATGCTACCAAAACAGCCAGGATATACACGACAAAGCTGGTTATATTTTTCAACATAGTGGCATTAGGATTAATCATACTTGTCACCTTGGTATTTTTTAAAGGCCATCTTCGAGTT…
>GhSWEET26
ATGGTTTCTCACCTGGTCAACACTATACGAAATGTAGTAGGGATCACAGGGAACGTTATCGCACTCTTCCTGTTCTTGTCTCCAGTGCCAACTTTTATTCGAATTTGGAAGAAAGGATCAGTGGAGCAGTTCTCCCCAGTACCATACCTAGCAACCTTAATCAATTGCATTGTTTGGGTCATTTACGGCCTGCCAATGGTGCATCCCAACAGCATCCTTGTTATAACCATCAATGCTGCAGGGACCGCCATCGAGGTCGTCTTCCTCACCCTCTTCCTCATCTTCTGTCATGACAAGAAAAAGCGACTCAAAGTGCTACTTATCATCATGGTCGAGCTCATTTTCATGGCCGCTCTCGCCACTCTGATCCTCACTGTCCTTCACACCACTCAACGCCGA…
>GhSWEET27
ATGGGTGATAGGCTACGCCTAGCAGTTGGTATCATGGGCAATGCTTCTTCTTTGTTGCTTTATGCTGCACCAATCTTGACTTTTACAAGGGTCATAAGGAAAAGAAGCACTGAAGAATTCTCATGCATCCCATACATCGTTGCACTATCGAATTGTCTCCTTTACACATGGTATGGATTGCCTGTTGTGAGCTACAAGTGGGAAAATTTCCCTGTCATCACCATTAATGGTTTAGGGATCATCTTAGAGTTATCTTTCATCTTCATCTATCTTTGGTTTGCTCCAACAAGAGGAAAGATTAAAGCTGGTACCATAACGACGATGGTTATGGTAATATTTACCGTAACTGCAATTATATCGGCTTTTGTATTTCATGATCATCATCATCGGAAAGTTTTT…
>GhSWEET28
ATGGAAGAGCTGAGCTTCATTGTCGGTGTTATAGGCAATGTCATCTCAGTTCTGGTTTTTCTTTCTCCAGTTGGAACGTTTTGGAGGATAGTGAAGAATGGATCAACGGAGGATTTTGAGAGTCTTCCTTACGTTTGCACATTGTTGAGTTCAAGCTTGTGGACTTACTATGGAATCACAAAGCCTGGGGCTTACCTTGTTGCCACTGTGAATGGCTTTGGCATCCTGGCTGAAGCTGTCTATGTTGTTTTGTTCCTGATATATGCACCTAGAAAGATGAGGGTGAAGACTGGGATTTTAGTGGGGATATTAAATGTGGGGTTCCTAGCAGCAGCTATTTTGGCTACTCATTTAGCATTGGAAGGAGACACTCGAATCGATGCAATAGGGTTCATGTGT…
>GhSWEET29
ATGTCTTTAACAGTAATATCTTCAGTTTATGAAGTTTGCAGTGATGCAGCTGGTATTGCAGGTAACATCTTTGCTTTTGGGCTGTTCTTGTCACCTATACCAACATTTAGGAGAATAATCAGAAATGGATCAACAGAACAATTTTCAGGGATGCCATACATATATGCTCTTTTGAACTGTTTGATTTGCCTTTGGTATGGGTTCCCCATTATATCTCCTGGTATTATCTTGGTGGCAACTGTCAATTCCATTGGAGCTGTTTTTCAATTGATTTACATCATCATTTTCATTGCATATGCTGAAAAGCCAATGAAGCTGAAGATGTTGGGGTTCTTGGTATCGGTTTTCGCGGTGTTTGCTTCGATAGTTTTCGTGAGCCTCCAGTTCTTGAACTCATCG…
>GhSWEET30
ATGGAAGACCTGAGCTTCATTGTGGGTGTTATAGGCAATGTCATCTCAGTTCTGGTTTTTCTTTCTCCAGTTGGAACGTTTTGGAGGATAGTGAAGAATGGATCAACGGAGGATTTTGAGAGTCTTCCTTACGTTTGCACATTGTTGAGTTCAAGCTTGTGGACTTACTATGGAATCACAAAGCCTGGGGCTTACCTTGTTGCCACTGTGAATGGCTTTGGCATCCTGGCTGAAGCTGTCTATGTTGTTTTGTTCCTGATATATGCACCCAGAAAGATGAGGGTGAAGACTGGGATTTTGGTGGGGATATTAAATGTGGGGTTCCTAGCAGCAGCTATCTTGGTTACTCATTTAGCATTGGAAGGAGACACTCGAATCGATGCAATAGGGTTCATGTGT…
>GhSWEET31
ATGGCGTTAATTTCTGCAGATAATCCTTGGGTTTTCATCTCTGGTCTCTTAGGTAACATTTCTTCCTTGGTGGTTTTCCTTGCTCCACTACCAACATTTATCCGAGTTTGTAAGAAGAAATCAACAGAAGGCTTCCAATCAATCCCATACGTAGTTTCACTCTTCAGTGCTATGCTTTGGATATACTATGCCTATGTCAAGACCGGAGCTTTCCTCCTTATTACCATTAACTCCTTCGGTTGTGTCATTGAGACCCTTTACATTGCTCTCTACATTACTTATGCTCCAAAGGAAGCTAGGATATTTACCTTAAGGATACTTTTATTGCTGGATTTTGGGGTATTTTGTGCTATTCTTCTAATCACCCACTTTTTAGCCAAAGGTTCCAATCGAGTCCAA…
>GhSWEET32
ATGGTTAGTTTAATAACCATTTTTGGGTTGCTAGGCAACATTACGACAGGTCTGGTTTACCTGGCTCCAGCCAAAACATTCTGGTACATCATGCAGCGTCGATCCACCGAGGAATTCGATTGTCTTCCTTACGTTGTCAAACTATTAAATGGATATATGTGGGTTTACTATGGAATTGTGAAACCTAACAGTATACTTGTAGCCACCATTAATGGCTTCGGTGCCGTCCTTGAGCTTGTATATGTGACCATATTCCTCATCTTTGCACCTCCCAGGACGAGAGCTATAACTGCGACACTTTTCGGAGTGTTGGATGTGGTGTTCCCAATAGGAGCCGTGTTGGTTACTCAGATTTTTTGTAATAGAGAAATGCAAATCGATGTTTCAGGATTCTTGTCT…
>GhSWEET33
ATGGCTAGCTTGAGCTTCATCATTGGCATTATTGGTAATATAATTTCAATACTGGTTTTTGCTTCTCCCATAAAAACATTTTGGTGGGTGGTAAAGAAGAAATCAACTAAGAATTACAAAGGGGTTCCATACATAACAACCTTATTGAGCACTAGCTTGTGGACTTTCTATGGAATTATGAATCCAGATGGTTTACTTGTTGTGACAGTGAATGGTGCTGGTGCTATCTTTCAGCTCATCTATGTTATACTCTTCCTCGTATATGCTCCTAAAGATAAGAAGGTTAAAACAGCAAAGTTGGTGGCTATATTGGATGTTGGTTTTCTTGGAGCAGTTATTGCGGTGACTCTTTTGGCATTTCATGGGACAATGAGGCTAACCTTTGTGGGAATCATATGT…
>GhSWEET34
ATGGGTGATAGGCTACGCCTAGCAGTTGGTATCATGGGCAATGCTTCTTCTTTGTTGCTTTATGCTGCACCAATCTTGACTTTTACAAGGGTAGTAAGGAAAAGAAGCACTGAAGAATTCTCATGCATCCCATACATCGTTGCACTATCGAATTGTCTCCTTTACACATGGTATGGATTGCCTGTTGTGAGCTACAAGTGGGAAAATTTCCCTGTCATCACCATTAATGGTTTAGGGATCATCTTAGAGTTATCTTTCATCTTCATCTATCTTTGGTTTGCTCCAACAAGAGGAAAGGCGACTGGTACCATAACGACGATGGTTATGGTAATATTTACCGTAACTGCAATTACATCGGCTTTCGTATTTCATGATCATCATCATCGGAAAGTTTTTGTT…
>GhSWEET35
ATGGGGTTAATTTCTGCAGATAATCCTTGGGTTTTCATCTCTGGTCTCTTAGGTAACATTTCTTCCTTGGTGGTTTTCCTTGCTCCACTACCAACATTTATCCGAGTTTGTAAGAAGAAATCAACAGAAGGATTCCAATCAATCCCATACGTAGTTTCACTCTTCAGTGCGATGCTTTGGATATACTATGCCTATGTCAAGACCGGAGCTTTCCTCCTTATTACCATTAACTCCTTCGGTTGTGTCATTGAGACCCTTTACATTGCTCTCTACATTACTTATGCGCCAAAGGAAGCTAGGATATTTACCTTGAGGATACTTTTAATGCTGGATTTTGGGGTATTTTGTGCTATTCTTCTAATCACCCACTTTTTAGCCAAAGGTTCCAATCGAGTCCAA…
>GhSWEET36
ATGGTTAGTTTAATAACCATTTTTGGGTTGCTAGGCAACATTACGACAGGTCTGGTTTACCTGGCTCCAGCCAAAACATTCTGGTACATCATGCAGCGTCGATCCACCGAGGAATTCGATTGTCTTCCTTACGTTGTCAAACTATTAAATGGATATATGTGGGTTTACTATGGAATTGTGAAGCCTAACAGTATACTTGTAGCCACCATTAACGGCTTCGGTGCCGTCCTTGAGCTTGTATATGTGACCATATTCCTCATCTTCGCACCTCCCAGGACGAGAGCTATAACTGCGACACTTTTCGGAGTGTTGGATGTGGTGTTCCCAATAGGAGCCGTGTTGGTTACTCAGATTTTTTGTAATAGAGAAATGCAAATCGATGTTTCAGGATTCTTGTCT…
>GhSWEET37
ATGGCTAGCTTGAGCTTCATCATTGGCATTATTGGCAATATAATTTCAATACTGGTTTTTGCTTCTCCCATAAAAACATTTTGGTGGGTGGTAAAGAAGAAATCAACTGAGAATTACAAAGGGGTTCCTTACATAACAACCTTTTTGAGCACTAGCTTGTGGACTTTCTATGGAATTATGAATCCAGATGGTTTACTTGTTGTGACGGTGAATGGTGCTGGTGCCATCTTTCAGCTCGTCTATGTTATACTCTTCCTCGTATATGCCCCTAAAGATAAGAAGGTTAAAACAGCAAAGTTGGTAGCTATATTGGATGTTGGTTTTCTTGGAGCAGCCATTGCGGTGACTCTTTTGGCATTTCATGGGACAATGAGGCTAACCTTTGTGGGAATCATATGT…
>GhSWEET38
ATGTTTTTTTCTATTCTAAACGGTACCCTCACAGTTTGCAGAGATGCAGCTGGAATCGCTGGTAATATAATCTTCCTTCGTTTATTTCTTGTAAAACCCACATTTAAAAGAATTATCAGAAACCAATCCACCGAGAATTTTTCGGGATTGCCTTACATATATGCCCTTTTGAACTGCTTGATCTGCACGTGGTATGGCACGCCCCTGGTATCTCATGACAACGTACTGGTTATGACGGTCAATTCAATCGGTGCTGTTTTTCAGATTACCTACATTGTCACCTTCATTGTATATGCCGATAAAGAGAAAAAGATGAGAATGCTTGGAATGCTACTCGGAGTTTTTGGCCTACTGGCGATCATAGTTGCTGGTAGCTTGCAGATAGCTGACCGAGCAACA…
>GhSWEET39
ATGGGCGTGTATTCAGCTGATAATCCTTGGGTTTTTATCTCTGGTCTCCTAGGTAACATTTCCTCCTTCGTGGTTTTCCTAGCTCCATTACCAACTTTTATCCGAATTTGTAAGAAGAAATCAACAGAGGGTTTCCAGTGCATTCCATATGTGGTTTCTCTCTTCAGTGCCATGCTTTGGATTTACTATGCCTTTGTCAAATCTGGAGCTTTCCTTCTCATCACCATTAATTCCTTCGGTTGTGTCGTGGAGACCATTTACATTGCTATCTATATTGCTTACGCATCAAAGCAATCCAAGATATCTACGTTGAGGATGCTTATATTGCTGGACGGTGTAGTATTTTTTTCGATTCTTCTTCTCATCCAGTTCTTAACCAAAGGATCGAATCGAGTTGAA…
>GhSWEET40
ATGGTGTCTCACCTAGTCAACACTATCCGAAAGGTAGTTGGGATCTCAGGGAACGTTATCTCTCTCTTCCTCTTCTTGTCTCCTGTGCCAACTTTTGTTCGGATTTGGAAGAAAGGGTCAGTGGAACAGTACTCCCCAGTCCCGTACCTGGCAACTTTAATCAATTGCATGGTTTGGGTCATTTATGGCCTGCCTATGGTTCATCCGAACAGCACCCTGGTTATCACCATCAATGGTGCAGGGACCGCCATTGAGCTCGTCTATTTAACCCTCTTCTTGATCTTTTGCCATGACAAGAAAAAGAGACTCAAAGGGCTGCTGATCGCGTTGGTCGAGGTAGTTTTCATGGCCCTTGTCACTGCTCTGGTTCTCACATTAGCTCACACCACTGAACGCCGG…
>GhSWEET41
ATGGGCGTGTTTTCAGCTGATAATCCATGGGTTTTTATCTCTGGTCTCCTAGGTAACATTTCCTCCTTCGTGGTTTTCCTAGCTCCATTACCAACTTTTATCCGAATTTGTAAGAAGAAATCAACAGAGGGTTTCCAATCCATTCCATATGTGGTTTCTCTCTTCAGTGCCATGCTTTGGATTTACTATGCCTTTGCTAAATCTGGAGCTTTCCTTCTCATCACCATTAACTCCTTCGGTTGTGTCGTGGAGACCATTTACATTGCTATCTATATCGCTTATGCATCAAAGCAATCCAAGATATCTACGTTGAGGATGCTTATATTGCTGGACGGTGTAGTATTTTTTTCGATTCTTCTTCTCATCCAGTTCTTAACCAGAGGATCGAATCGAGTTGAA…
>GhSWEET42
ATGGTGTCTCACCTAGTCAGCACTATCCGAAATGTAGTTGGGATCACAGGGAACGTTATCTCTCTCTTCCTCTTCTTGTCTCCTGTGCCAACTTTTGTTCGGATTTGGAAGAAAGGGTCAGTGGAACAGTACTCCCCAGTCCCGTACCTGGCAACTTTAATCAATTGCATGGTTTGGGTCATTTATGGCCTGCCTATGGTTCATCCGAACAGCACCCTGGTTATCACCATCAATGGTGCAGGGACCGCCATTGAGCTCGTCTATTTAACCCTCTTCTTGATCTTTTGCCATGACAAGAAAAAGAGACTCAAAGTGCTGCTGATCGCGTTGGTCGAGGTAGTTTTCATGGCCCTTGTCGCTGCTCTGGTTCTCACATTAGCTCACACCACTGAACGCCGG…
>GhSWEET43
ATGGCTAACTTGAGCTTCATCCTTGGCGTCATTGGTAATGTAATTTCAATATTGCTTTTTGCTTCTCCCATAAAAACCTTTTGGGGGGTGATAAAGAAGAAATCAACGGGGGATTATAAAGGAGAGCCCTACATAACAACCCTTTTGAGCACCAGCTTGTGGACTTTATATGGAATCATCAATCCAGATGGGTTACTTGTAATGACAGTGAATGGAGCTGGTGCCATCCTTCAGCTCATCTATGTTATCCTCTTTCTCGTATATGCTCCTAAAGATGCGAAGGTTAAGGCAGCGAAGTTGGTGTGTGTAGTAAATGTTGGTGTCCTTGGAACGGTTACCGCTGTAACTCTTTTTGCAGTTCATAAAAACACAAGGCTCACTTTTGTTGGAATTTTATGT…
>GhSWEET44
ATGGGATTCTTTGGACCTCATCATCAGCTTGCTTTCATATTTGGGGTCTTGGGTAGCATTGTTTCATTCATGGTGTTCTTGTCACCAGTGAAAACCTTTTATACAATATACAAGAAAAGAACTGCTGAAGGGTACCAATCAATCCCTTACATGGTTGCATTTTCCAGTTCAATGATGTTATTGTACTACGGTATGCTTAAGACCAACGCCAATCTGATCGTCGGCATCAGCTGCTTCGGATGTGCCATCGAAATTATCTATCTTATATTATACATTGTATACGCACCTAAGAGGGATAAGGTTTTTACAGTGAAATGGATAATCTTATTCAACCTAGGAGGGTATTGTTTGATAATGGTGGCCACCAATTTGTTTAGAGAAAGGTCTAAACGTGTGACA…
>GhSWEET45
ATGCTTAGTTTAATCACCATTTTTGGGTTGCTAGGGAACATAACAACAGGTCTGGTTTACCTTGCTCCAGTGAAAACGTTTTGGCACATCGTACAACGTGGATCGACCGAAGAATTCGAGAGTCTTCCGTATGTGGTGAAGCTATTAAATGGTTACATGTGGGTTTATTATGGAGTTGTGAAGCCCAATAGTATTCTGGTAGCCACTGTTAATGGCTTTGGTGCTGTCCTTGAGCTTGTATATGTCATCATCTTCCTAATCTTTGCACCTCCCAGAGCGAGAGCCATAACTGCCGTACTTTTTGGTGTTTTGGATGTGGTGTTCCCAATAGCAGCTGTGTTGATAACTCAGATGTCCTGTAATAGAGAAATGCAGATAACTATTGCAGGCTTCTTGTCT…
>GhSWEET46
ATGACAAGCTTGAGTTTCTTGGTTGGAGTAGTAGGCAACATCATCTCAGTCTTACTCTTTCTTTCTCCATTGGGCACTTTCTGCAGAATAGTGAGGCACCGGTCAACTGAAGAATTTGAGAGCTTTCCTTACATCTGCACCCTCTTGAATTCAGCCTTATGGACTTACTACGGTGTTACAAAGCCTGGAAGTCTCCTCGTAGCCACTGTAAATGGATTCGGAATAGTGGTCGAGTTGATTTATGTAGCTTTGTTCCTTATTTTTGCACCTCCAAGAATCAAGGCTAAAACTGGGATACTATTTGGAGTTTTTGATGTGGGATTTGTAGCAGCAACAGTTTTGGGCACTCAACTGATTCTGGATGGAGAAATGAGGATTGATGTGATAGGTTTTCTGTGT…
>GhSWEET47
ATGGGTAACTTGAGCTTCGTCCTTGGCATCATTGGTAATGTAATTTCAATACTGCTTTTTGCTTCTCCCATAAAAACCTTTTGGGGGGTGATAAAGAAGAAATCAACGGGGGATTATAAAGGAGAGCCCTACATAACAACCCTTTTGAGCACCAGCTTGTGGACTTTATATGGAATCATCAATCCAGATGGGTTACTTGTAATGACAGTGAATGGAGCTGGTGCCATCCTTCAGCTCATCTATGTCATCCTCTTCCTCGTATATGCTCCTAAAGATACGAAGGTTAAGGCAGCAAAGTTGGTGGGTGTAGTAAATGTTGGTGTCCTTGGAACGGTTACCGCTGTAACTCTTTTTGCAGTTCATAAAAACACAAGGCTCACTTTTGTTGGAATTTTATGC…
>GhSWEET48
ATGGGATTCTTTGGACCTCATCATCAGCTTGCTTTCATATTTGGGGTCTTGGGTAGCATTGTTTCATTCATGGTGTTCTTGTCACCAGTGAAAACCTTTTATACAATATACAAGAAAAGAACTGCTGAAGGGTACCAATCAATCCCTTACATGGTTGCACTTTCCAGTTCAATGATGTTATTGTACTACGGTATGCTTAAGACCAACGCCAATCTGATCGTCGGCATCAGTTGCTTCGGATGTGCCATCGAAATTATCTATCTTATATTATACATTGTATACGCACCTAAGAGGGATAAGGTTTTTACAGTGAAATGGATAATCTTATTCAACCTAGGAGGGTATTGTTTGATAATGGTGGCCACCAATTTGTTTAGAGAAAGGTCTAAACGTGTGACA…
>GhSWEET49
ATGCTTAGTTTAGTCACCATTTTTGGGTTGCTAGGGAACATAACAACAGGTCTGGTTTACCTTGCTCCAGTGAAAACGTTTTGGCACATCGTACAACGTGGATCGACCGAAGAATTCGAGAGTCTTCCGTATGTGGTGAAGCTATTAAATGGTTACATGTGGGTTTATTATGGAGTTGTGAAGCCCAATAGTATTCTGGTAGCCACTGTTAATGGCTTTGGTGCTGTCCTTGAGCTTGTATATGTCATCATCTTCCTAATCTTTGCACCTCCCAGAGCGAGAGCCATAACTGCCGTACTTTTTGGTGTTTTGGATGTGGTGTTGCCAATAGCAGCTGTTTTGATAACTCAGCTGTCCTGTAATAGAGAAATGCAGATAACTATTGCAGGCTTCTTGTCT…
>GhSWEET50
ATGGAAGTTTTGCATTTCATTTTTGGTGTTTTTGGGAATGCCACTGCTTTGTTCCTCTTCTTGGCTCCAACGATAACATTTACGAGGATCATTAGAAGTAAGTCTACAGAGCAATTCTCGGGAATACCCTATGTCATGACCTTGCTCAACTGTCTCCTCTCTGCTTGGTATGGGCTTCCCTTTGTATCAAAAAACAACCTTCTGGTTTCAACAATCAATGGCACCGGTGCAGGCATCGAGACCATTTATGTGCTGGTCTTCATCTTCTACGCACCAAAAACGGAGAAAGCTAGAATCCTTGGGCTCTTCGCTTGTGTACTCACCGTTTTCTCTGCTGTTGCCCTCATCTCCCTCTTTGCCCTCCATGGTAATGGCAGAAAACTCTTTTGTGGCCTTGCT…
>GhSWEET51
ATGTTTTTTTCTATTCCAAACGGTACCCTCACAGTTTGCAGAGATGCAGCTGGAATCGCTGGGAACATCTTTGCTTTCGGGCTGTTCATATCACCCATACCCACATTTAAAAGAATTATCAGAAACCAATCCACCGAGAATTTTTCGGGATTGCCTTACATATATGCCCTCTTGAACTGCTTGATCTGCACGTGGTATGGCACGCCCCTGGTATCTCATGACAACGTACCGGTTATGACAGTTAATTCGATCGGTGCAGTTTTTCAGATTACCTACATAGTCACCTTCATTGTATATGCTGATAAAGAGAAAAAGATGAGGATGCTCGGAATGCTACTCACAGTTTTTGGCCTACTGGCGATCATAGTTGCTGGGAGCTTGCAGATAGCTGACCGAGCA…
>GhSWEET52
ATGGAAGTTTTGCATTTCATTTTTGGTGTCTTTGGGAATGCCACTGCTTTGTTCCTCTTCTTGGCTCCAACGATAACATTTACGAGGATCATTAGGAGTAAGTCTACAGAGCAATTCTCGGGAATACCCTATGTCATGACCTTGCTCAACTGTCTCCTCTCTGCTTGGTATGGGCTTCCCTTTGTATCAAAAAACAACCTTCTGGTTTCAACAATCAATGGCACTGGTGCAGGCATCGAGACCATTTATGTGCTCATCTTCATCTTCTACGCACCACAAACGGAGAAAGCTAGAATCCTTGGGCTCTTCGCTTGTGTACTCACCGTTTTCTCTGCTGTTGCCCTCATCTCCCTCTTTGCCCTCCATGGTAATGGCAGAAAACTCTTTTGTGGCCTTGCT…
>GhSWEET53
ATGGCTGCAAACATCCATGATCAAAGTTTCTCTATTGTTTTTGGTCTTCTTGGGAATATTTTGTCTTTCTTTGTTTATCTTGCCCCACTGCCAACTTTTTACAAGATTTTCAAGAAGAAATCAACAGAAGGTTTTCAATCGATTCCATATTCAGTAGCACTTTTCAGTGCCATGTTGCTTCTTTACTACGCTTTCCTCAAGCAACACGATGCAGTCATGCTCATCACCATTAACTCCATTGGCTCCTGCATCGAATCCATTTATCTCATTTTTTACCTGATTTATGCTACCAAAACAGCCAGGATATACACGACAAAGCTGGTTATATTTTTCAACATAGTGGCATTAGGATTAATCATACTTGTCACCTTGGTATTTTTTAAAGGCCATCTTCGAGTT…
>GhSWEET54
ATGGGTGATAGGCTACGCCTAGCAGTTGGTATCATGGGCAATGCTTCTTCTTTGTTGCTTTATGCTGCACCAATCTTGACTTTTACAAGGGTAATAAGGAAAAGAAGCACTGAAGAATTCTCATGCATCCCATACATCGTTGCACTATCGAATTGTCTCCTTTACACATGGTATGGATTGCCTGTTGTGAGCTACAAGTGGGAAAATTTCCCTGTCATCACCATTAATGGTTTAGGGATCATCTTAGAGTTATCTTTCATCTTCATCTATCTTTGGTTTGCTCCAACAAGAGGAAAGATTAAAGCTGGTACCACAACGACGATGGTTATGGTAATATTTACCGTAACTGCAATTATATCGGCTTTTGTATTTCATGATCATCATCATCGGAAAGTTTTT…
>GhSWEET55
ATGGCTCTTCACTTGTCTTGGGTTTTCGTTTTTGGTATTCTAGGCAACGCTGTTTCATTCATGGTTTCCTTGGCTCCACTGCCAACATTTTACCAAATATTCAAGAAGAAAACATCGGAAGGTTTCCAGTCGATTCCCTACGTGGTTTCGCTCTTCAGTGCGATGCTTTGGATTTACTATGCACTGCTTAAGAAAGATGCCATTTTCCTCATTACCATCAACACTTTCTGCGTTTTCATTCAAACTTTTTACATTGTTACTTACTTTTACTACGGCCCAAAGAAAGAAAAGATCGTCACGGTGAAGCTTATGCTTCTCTTCAACGTTTTCGGGTTCGGAGTTATCTTTCTCGCAACTTACTTCCTAAAAAACCCTTCCCTTCGTCTCCTGATTTTGGGT…
