# Supplementary material for: Evolution and Stress Responses of Gossypium hirsutum SWEET Genes
Source: Int J Mol Sci. 2018 Mar 8;19(3):769. doi: 10.3390/ijms19030769 (PMC5877630; doi:10.3390/ijms19030769)
Supplement: Supplementary file 1 [file ijms-19-00769-s001.zip › ijms-275578-Suppl/Table S3.xlsx]

## Sheet: Table S3
Table S3. Details regarding G. raimondii and G. arboreum SWEET genes.
Gene name	Locus ID	Protein length （aa）	MW (Da)	pI	Chromosome	Strand	Location
GrSWEET1	Gorai.001G055500	274	30692.4	9.42	Chr01	Plus	5364578-5367411
GrSWEET2	Gorai.001G055600	280	31881.9	9.37	Chr01	Plus	5371229-5373040
GrSWEET3	Gorai.001G055700	277	31344.1	9.36	Chr01	Plus	5391105-5393171
GrSWEET4	Gorai.001G068400	235	26724.2	9.52	Chr01	Minus	6876560-6878108
GrSWEET5	Gorai.002G022600	310	34525.1	5.63	Chr02	Plus	1598500-1602201
GrSWEET6	Gorai.003G074400	304	33787.5	9.48	Chr03	Minus	17759287-17762853
GrSWEET7	Gorai.003G119400	306	34869.7	8.99	Chr03	Minus	35861175-35862851
GrSWEET8	Gorai.004G086000	275	30838.5	9.12	Chr04	Minus	11131621-11133437
GrSWEET9	Gorai.004G131600	258	28495.3	9.7	Chr04	Plus	35685162-35687813
GrSWEET10	Gorai.005G061100	237	25895.7	8.34	Chr05	Minus	6363711-6366818
GrSWEET11	Gorai.005G082900	252	27933.1	9.57	Chr05	Plus	10162808-10165306
GrSWEET12	Gorai.005G195100	288	32125.1	6.82	Chr05	Minus	56632299-56634790
GrSWEET13	Gorai.007G043800	298	33551.6	8.46	Chr07	Minus	3023940-3025406
GrSWEET14	Gorai.007G301200	234	26182.8	6.56	Chr07	Minus	51399605-51401748
GrSWEET15	Gorai.007G301500	300	33096.9	8.73	Chr07	Minus	51464804-51467152
GrSWEET16	Gorai.007G332100	235	26219.2	8.91	Chr07	Plus	55483097-55486466
GrSWEET17	Gorai.008G209000	269	30320.3	9.5	Chr08	Minus	49450713-49452586
GrSWEET18	Gorai.008G209100	295	33163.1	5.96	Chr08	Minus	49474205-49476015
GrSWEET19	Gorai.008G256600	254	28252.8	9.58	Chr08	Minus	53867049-53869862
GrSWEET20	Gorai.008G270400	252	28423.7	9.18	Chr08	Minus	54940284-54942276
GrSWEET21	Gorai.009G158700	233	25713.7	8.39	Chr09	Minus	12162039-12163745
GrSWEET22	Gorai.011G035000	233	25714.7	9.3	Chr11	Minus	2602382-2604579
GrSWEET23	Gorai.011G191700	229	24991.5	6.09	Chr11	Minus	45923197-45928451
GrSWEET24	Gorai.012G061100	257	28485.1	9.03	Chr12	Plus	8555757-8558501
GrSWEET25	Gorai.012G061200	237	26546.6	9.11	Chr12	Plus	8563718-8566090
GrSWEET26	Gorai.012G124700	289	32418.5	7.64	Chr12	Minus	28807011-28809362
GrSWEET27	Gorai.013G106100	250	27595.7	9.44	Chr13	Plus	22382753-22385530
GrSWEET28	Gorai.013G126400	249	27440.2	6.29	Chr13	Minus	32817426-32818879
GrSWEET29	Gorai.013G126600	250	26837.6	7.69	Chr13	Minus	32938680-32941133
GrSWEET30	Gorai.013G191300	242	27359.7	9.44	Chr13	Plus	49253629-49254881
GrSWEET31	Gorai.013G206000	245	27202.1	8.81	Chr13	Minus	51663470-51665134
GaSWEET1	Cotton_A_39774	250	26839.7	8.59	CA_chr1	Plus	38174341-38176348
GaSWEET2	Cotton_A_03658	276	30983.2	9.51	CA_chr1	Plus	67395426-67398120
GaSWEET3 a	Cotton_A_03659	278	31725.3	9.74	CA_chr1	Plus	67416617-67417992
GaSWEET4 a	Cotton_A_03661	277	31260.5	9.7	CA_chr1	Plus	67443673-67445549
GaSWEET5	Cotton_A_33804	258	28432.1	10.17	CA_chr3	Plus	87659800-87661744
GaSWEET6	Cotton_A_28964	300	32897.8	9.72	CA_ch4	Plus	112187698-112189654
GaSWEET7 a	Cotton_A_28959	234	26291.3	8.17	CA_chr4	Plus	112303189-112305084
GaSWEET8	Cotton_A_19609	252	27923.1	10.03	CA_chr5	Minus	16241997-16243716
GaSWEET9	Cotton_A_13229	254	28234.6	9.98	CA_chr6	Plus	15976051-15977989
GaSWEET10	Cotton_A_01942	298	33528.6	7.85	CA_chr6	Minus	28940090-28941462
GaSWEET11	Cotton_A_08012	273	30613.1	9.94	CA_chr6	Minus	115372468-115373820
GaSWEET12	Cotton_A_08010	295	33151.3	7.09	CA_chr6	Minus	115405523-115407151
GaSWEET13 a	Cotton_A_00042	285	31875.8	8.05	CA_chr7	Minus	37506169-37509247
GaSWEET14 a	Cotton_A_04853	178	20829.6	8.17	CA_chr7	Minus	42631066-42634417
GaSWEET15	Cotton_A_22595	235	26258.5	8.85	CA_chr7	Plus	68657795-68660061
GaSWEET16	Cotton_A_10026	286	31901.2	7.84	CA_chr8	Plus	20849191-20851135
GaSWEET17 a	Cotton_A_02746	235	26705.5	9.96	CA_chr8	Plus	97489775-97491032
GaSWEET18 a	Cotton_A_18817	229	24989	7.39	CA_chr9	Plus	21965412-21967080
GaSWEET19	Cotton_A_40170	275	30984.2	9.18	CA_chr9	Minus	58836260-58837517
GaSWEET20	Cotton_A_03976	233	25735.3	9.25	CA_chr9	Minus	62274049-62275760
GaSWEET21	Cotton_A_35415	250	27450.6	9.85	CA_chr10	Plus	2552576-25527923
GaSWEET22 a	Cotton_A_35416	233	26228	9.51	CA_chr10	Plus	25530047-25532070
GaSWEET23	Cotton_A_12379	232	25764.2	7.33	CA_chr10	Minus	5229836-52299581
GaSWEET24 a	Cotton_A_16236	293	34285.7	10.03	CA_chr12	Plus	17595910-17597171
GaSWEET25 a	Cotton_A_23444	257	28517.1	9.55	CA_chr12	Plus	81146814-81149352
GaSWEET26 a	Cotton_A_23442	237	26541.9	9.22	CA_chr12	Plus	81160097-81162097
GaSWEET27 a	Cotton_A_24937	289	32551.9	7.9	CA_chr12	Plus	129183748-129185479
GaSWEET28 a	Cotton_A_24220	239	27335.2	9.93	CA_chr13	Plus	34028951-34031462
GaSWEET29 a	Cotton_A_27392	245	27127.5	9.97	CA_chr13	Plus	88214699-88217845
GaSWEET30 a	Cotton_A_40086	244	27076.2	9.22	CA_chr13	Minus	134161397-134162613
a The coding sequences of genes are manually re-annotated.
