# Supplementary material for: Evolution and Stress Responses of Gossypium hirsutum SWEET Genes
Source: Int J Mol Sci. 2018 Mar 8;19(3):769. doi: 10.3390/ijms19030769 (PMC5877630; doi:10.3390/ijms19030769)
Supplement: Supplementary file 1 [file ijms-19-00769-s001.zip › ijms-275578-Suppl/Table S4.xlsx]

## Sheet: Talbe S4
Table S4. Analysis of cis-acting regulatory elements in the promoters of putative GhSWEET genes responsive to environmental stresses and phytohormones.
Environmental stress or hormone	Cis-acting regulatory element	Gene name
Methyl jasmonate (MeJA)	CGTCA-motif/TGACG-motif	GhSWEET1,2,4,6,7,8,9,10,11,12,14,16,20,21,23,24,25,27,31,32,34,35,36,38,42,43,45,49,51,53,54
Abscisic acid (ABA)	ABRE	GhSWEET1,2,4,6,7,8,9,10,11,12,13,14,15,16,17,19,20,21,23,24,28,30,35,44,48
Salicylic acid (SA)	TCA-element	GhSWEET3,4,5,6,7,8,9,11,13,14,15,17,18,19,22,26,27,28,29,30,31,34,36,38,42,43,44,45,46,47,48,49,51,53,54,55
Gibberellin (GA)	GARE-motif/P-box	GhSWEET1,2,3,4,5,6,7,8,10,13,15,16,17,18,19,21,22,24,26,27,28,30,32,33,34,35,37,38,39,41,42,44,45,46,49,50,54,55
Ethylene	ERE	GhSWEET1,2,5,8,9,15,16,22,25,32,33,34,36,37,38,39,41,42,43,47,48,50,51,52,53
Auxin	TGA-element/AuxRR-core	GhSWEET4,9,10,12,15,19,25,28,31,35,47,52
Low-temperature	LTR	GhSWEET1,3,4,9,10,12,13,16,20,23,27,32
Drought	MBS	GhSWEET1,2,3,4,6,8,9,10,11,12,13,14,15,16,17,18,19,20,21,22,23,25,26,27,29,30,35,36,37,38,39,41,43,46,50
Heat	HSE	GhSWEET1,2,3,5,6,7,10,11,13,14,15,16,17,18,19,20,21,22,24,25,26,28,29,30,33,35,36,37,38,39,40,41,43,44,45,46,47,49,50,51,52,53
Defense and stress	TC-rich repeats	GhSWEET1,2,5,6,9,10,12,13,14,15,16,17,18,19,20,21,22, 24,25,26,27,28,29,30,32,33,34,36,37,38,39,41,42,43,45,46,49,50,51,52,53,54,55
