# Supplementary material for: Evolution and Stress Responses of Gossypium hirsutum SWEET Genes
Source: Int J Mol Sci. 2018 Mar 8;19(3):769. doi: 10.3390/ijms19030769 (PMC5877630; doi:10.3390/ijms19030769)
Supplement: Supplementary file 1 [file ijms-19-00769-s001.zip › ijms-275578-Suppl/Table S5.xlsx]

## Sheet: Table S5
Table S5. Fst values of the SNPs in GhSWEET genes between wild and cultivated upland cotton lines.
SNP loci of GhSWEETs	Fst
GhSWEET1_A01_1535804	0.2325
GhSWEET3_A02_11720955	0.3775
GhSWEET4_A02_39461537	-0.0014
GhSWEET4_A02_39461605	0.1023
GhSWEET8_A03_10189543	-0.0188
GhSWEET8_A03_10190075	0.0591
GhSWEET8_A03_10190360	0.0618
GhSWEET11_A04_55950669	0.314
GhSWEET11_A04_55950675	0.1557
GhSWEET11_A04_55950824	0.0606
GhSWEET11_A04_55951448	-0.0174
GhSWEET11_A04_55951735	0.3851
GhSWEET15_A05_80724750	0.0012
GhSWEET15_A05_80725203	0.0159
GhSWEET15_A05_80726112	0.2839
GhSWEET15_A05_80726213	0.3236
GhSWEET16_A05_80738447	0.4832
GhSWEET16_A05_80739072	0.2084
GhSWEET16_A05_80739613	0.0295
GhSWEET19_A07_5418892	0.4126
GhSWEET20_A07_5443126	0.0981
GhSWEET20_A07_5443415	0.2325
GhSWEET20_A07_5443672	0.2314
GhSWEET20_A07_5443685	0.1864
GhSWEET20_A07_5443686	0.1895
GhSWEET27_A09_68504764	0.207
GhSWEET27_A09_68504940	0.0452
GhSWEET27_A09_68505255	0.2134
GhSWEET28_A10_79914361	0.317
GhSWEET28_A10_79914365	0.2976
GhSWEET31_A11_3183382	0.0148
GhSWEET32_A11_82757727	-0.0164
GhSWEET32_A11_82758025	0.4506
GhSWEET34_A11_88688734	0.0582
GhSWEET34_A11_88689190	0.0496
GhSWEET34_A11_88689262	0.0324
GhSWEET34_A11_88689366	-0.0143
GhSWEET34_A11_88689367	0.0106
GhSWEET34_A11_88689374	-0.0043
GhSWEET34_A11_88689454	-0.0086
GhSWEET51_scaffold3047_A11_190701	0.1964
GhSWEET51_scaffold3047_A11_191990	0.3324
GhSWEET39_A12_79540232	0.0071
GhSWEET39_A12_79540234	0.008
GhSWEET39_A12_79540309	0.0424
GhSWEET39_A12_79540313	0.0261
GhSWEET39_A12_79540388	0.0212
GhSWEET39_A12_79540468	0.0301
GhSWEET39_A12_79540540	0.05
GhSWEET39_A12_79540557	0.0433
GhSWEET39_A12_79541049	0.3236
GhSWEET39_A12_79541553	0.0055
GhSWEET40_A12_84324658	0.0363
GhSWEET40_A12_84326007	0.003
GhSWEET40_A12_84326020	0.003
GhSWEET43_A13_47688767	0.0405
GhSWEET43_A13_47689109	0.0845
GhSWEET43_A13_47689111	0.0845
GhSWEET43_A13_47689356	0.025
GhSWEET43_A13_47689576	0.0273
GhSWEET44_A13_72034989	0.0028
GhSWEET44_A13_72035088	0.1372
GhSWEET44_A13_72035216	0.1274
GhSWEET45_A13_73975976	-0.0152
GhSWEET45_A13_73975986	-0.0066
GhSWEET45_A13_73975989	-0.011
GhSWEET45_A13_73977019	0.5164
GhSWEET2_D01_1718086	0.0012
GhSWEET2_D01_1718147	0.003
GhSWEET2_D01_1718187	0.0047
GhSWEET2_D01_1719027	0.0198
GhSWEET2_D01_1719113	0.0339
GhSWEET6_D02_11061015	0.0436
GhSWEET6_D02_11061729	0.0049
GhSWEET6_D02_11062624	0.3632
GhSWEET6_D02_11062640	0.2362
GhSWEET7_D02_60143939	0.2158
GhSWEET7_D02_60143964	-0.0129
GhSWEET7_D02_60144060	0.1014
GhSWEET9_D03_27825986	0.4109
GhSWEET9_D03_27826430	0.1228
GhSWEET9_D03_27826498	0.1309
GhSWEET9_D03_27826950	0.0084
GhSWEET9_D03_27827745	-0.0166
GhSWEET9_D03_27828192	-0.0173
GhSWEET52_scaffold3920_D03_577525	0.0959
GhSWEET14_D04_44257929	0.4852
GhSWEET14_D04_44258014	0.4739
GhSWEET14_D04_44259367	0.2781
GhSWEET17_D05_12908853	0.2854
GhSWEET17_D05_12909192	0.0162
GhSWEET17_D05_12909204	0.008
GhSWEET22_D07_5387427	0.0523
GhSWEET22_D07_5387932	0.12
GhSWEET22_D07_5388202	0.0845
GhSWEET23_D07_5393517	0.0535
GhSWEET23__D07_5394221	0.0724
GhSWEET23__D07_5394246	0.0548
GhSWEET26__D08_38405270	0.1481
GhSWEET26_D08_38405271	0.1496
GhSWEET26_D08_38405276	0.1738
GhSWEET30_D10_47621289	0.1833
GhSWEET30_D10_47621300	0.2777
GhSWEET35_D11_3381780	0.0913
GhSWEET37_D11_57341867	0.4511
GhSWEET41_D12_51822535	0.0102
GhSWEET41_D12_51822677	0.0254
GhSWEET41_D12_51822981	0.0657
GhSWEET41_D12_51823092	-0.0169
GhSWEET41_D12_51823192	0.151
GhSWEET41_D12_51823421	0.0445
GhSWEET42_D12_56415204	-0.0173
GhSWEET42_D12_56415259	-0.0025
GhSWEET42_D12_56415312	-0.003
GhSWEET42_D12_56415323	0.1178
GhSWEET42_D12_56416076	0.0291
GhSWEET42_D12_56416241	0.0304
GhSWEET42_D12_56416430	0.1652
GhSWEET42_D12_56416495	0.1517
GhSWEET42_D12_56416548	0.008
GhSWEET42_D12_56416552	0.0017
GhSWEET42_D12_56416592	0.031
GhSWEET42_D12_56416698	0.6308
GhSWEET42_D12_56416699	0.5744
GhSWEET42_D12_56416710	0.0798
GhSWEET42_D12_56417067	0.3282
GhSWEET54_scaffold4580_D12_11844	0.1669
GhSWEET54_scaffold4580_D12_11846	0.4867
GhSWEET54_scaffold4580_D12_11896	0.2061
GhSWEET54_scaffold4580_D12_12072	0.231
GhSWEET54_scaffold4580_D12_12111	0.1029
GhSWEET46_D13_34001400	0.1888
GhSWEET46_D13_34001432	0.1143
GhSWEET48_D13_52413920	-0.0095
GhSWEET49_D13_53859057	0.3212
